# Supplementary material for: Adenine base editing of the DUX4 polyadenylation signal for targeted genetic therapy in facioscapulohumeral muscular dystrophy
Source: Mol Ther Nucleic Acids. 2021 Jun 1;25:342–54. doi: 10.1016/j.omtn.2021.05.020 (PMC8399085; doi:10.1016/j.omtn.2021.05.020)
Supplement: Table S1. Oligos used in the study [file mmc2.xlsx]

## Sheet: Sheet1
Primer Name	Sequence	Comments
genotyping
34bp-gct-161 F	CAGCTGCCAGCGCGGAGCT	in combination with R-GOTO, for amplification of 4qA161S in FSHD1.1 and FSHD2 cell lines
12591F	CCCGCCCGGGCCCCTGCA	in combination with R-GOTO, for 4qA161S genotyping in FSHD1.2 cell line
R-GOTO #4	CAGGGGATATTGTGACATATCTCTGCACTCATC
sgRNA cloning
SpABEmax/ABE7.10 PAS gRNA F	CACCGATTAAAATGCCCCCTCCCTG
SpABEmax/ABE7.10 PAS gRNA R	AAACCAGGGAGGGGGCATTTTAATC
SaABEmax PAS gRNA F	CACCGATATTAAAATGCCCCCTCCCT
SaABEmax PAS gRNA R	AAACAGGGAGGGGGCATTTTAATATC
CjABEmax PAS gRNA F	CACCGATTTTAATATATCTCTGAACT
CjABEmax PAS gRNA R	AAACAGTTCAGAGATATATTAAAATC
SpABEmax AAVS1-TS2 gRNA F	CACCGAGTAGAGGCGGCCACGACC
SpABEmax AAVS1-TS2 gRNA R	AAACGGTCGTGGCCGCCTCTACTC
CjABEmax AAVS1-TS2 gRNA F	CACCGAGTAGAGGCGGCCACGACCTG
CjABEmax AAVS1-TS2 gRNA R	AAACCAGGTCGTGGCCGCCTCTACTC
pX458-SpABE7.10 cloning primers
TadA AgeI F	TGGACCGGTGAGAGCCGCCACCATGTC	to amplify TadA dimer from pCMV-ABE7.10
ABE7.10 D10A R	GAGTTGGTGCCGATGGCCAGACCAATAGAATACTTTTTATC	to amplify TadA dimer from pCMV-ABE7.10
pX335 Cas9 D10A F	GATAAAAAGTATTCTATTGGTCTGGCCATCGGCACCAACTC	to amplify SpCas9 D10A nickase from pX335
pX335 SV40 R	CTGCCCTCTCCACTGCCGAACACCTTTCTCTTCTTCTTGGGGCTGT	to amplify SpCas9 D10A nickase from pX335
SV40-T2A F	ACAGCCCCAAGAAGAAGAGAAAGGTGTTCGGCAGTGGAGAGGGCAG	to amplify SV40 NLS-T2A-GFP from pX458
EGFP EcoRI R	GTTAGAATTCCTTGTACAGCTCGTCC	to amplify SV40 NLS-T2A-GFP from pX458
pX458-SpABEmax cloning primers
ABEmax AgeI F	TTGGACCGGTGGCCGCTAATACGACTCACTATAGG
ABEmax ApaI R	CAGAGGGCCCACGTAGTAGGG
pX601-SaABEmax cloning primers
pX458 CAG F	TTCTGCAGACAAATGGCTCTAGAGGTACCCG	to amplify TadA dimer part from pX458
pX458 ABEmax 32aa R	AGTTCCGCTTTGACCCCCCGCTGCTGCC	to amplify TadA dimer part from pX458
pX601 SaCas9 D10A F	CGGGGGGTCAAAGCGGAACTACATCCTGGGCCTGGCCATCG	to amplify N-terminal part of SaCas9 from pX601 while introducing D10A nickase mutation
pX601 SaCas9 HindIII R	GCTCTGGATGAAGCTTCTCTTCACGACGG	to amplify N-terminal part of SaCas9 from pX601 while introducing D10A nickase mutation
pX404-CjABEmax cloning primers
CMV enh XbaI F	GCGGCCTCTAGAGATACCCGTTACATAAC	to mutate KpnI site in pX601 (=pX601KpnI*)
pX601-ABEmax CAG R	TGACTCGAACTCGCTTCCGTC	to mutate KpnI site in pX601 (=pX601KpnI*)
ABEmax AgeI F	TTGGACCGGTGGCCGCTAATACGACTCACTATAGG	to amplify TadA dimer from pX601 containing overlapping sequence to CjCas9
ABEmax-CjCas9 R	GGATGCGGGCTGACCCCCCGCTGCTGCCCC	to amplify TadA dimer from pX601 containing overlapping sequence to CjCas9
pX404 CjCas9 D8A F	CGGGGGGTCAGCCCGCATCCTCGCTTTCGCCATCG	to amplify CjCas9 from pX404 vector while introducing D8A nickase mutation and containing overlapping sequence to ABEmax
pX404 CjCas9 SV40 R	ATCCTCTGCCCTCCACCTTTCTCTTCTTCTTGGGG	to amplify CjCas9 from pX404 vector while introducing D8A nickase mutation and containing overlapping sequence to ABEmax
CjCas9-T2A F	GAAGAGAAAGGTGGAGGGCAGAGGATCCCTGCTAACATGTGG	to amplify T2A-GFP-bGH PAS from pX601KpnI* vector containig overlapping sequence to CjCas9
bGH PAS Bsu36I R	TAGGCCCTCAGGTACCTCCCCAGCATG	to amplify T2A-GFP-bGH PAS from pX601KpnI* vector containig overlapping sequence to CjCas9
U6 KpnI F	GGGAGGTACCTGAGGGCC	to amplify U6 promoter from pX601 containing overlapping sequence to CjCas9 sgRNA cassette
U6 BsaI R	AGGGACTAAAACTGAGACCTGCCGT	to amplify U6 promoter from pX601 containing overlapping sequence to CjCas9 sgRNA cassette
Cj sgRNA BbsI F2	AGGTCTCAGTTTTAGTCCCTGAAAAGGG	to amplify CjCas9 sgRNA cassette from pU6-Cj-sgRNA containing overlapping sequence to U6 promoter
Cj sgRNA NotI R3	GGTTCCTGCGGCCGCAAAAAAAGCGGTTTTAGGGG	to amplify CjCas9 sgRNA cassette from pU6-Cj-sgRNA containing overlapping sequence to U6 promoter
qPCR primers
GUSB qPCR F	CTCATTTGGAATTTTGCCGATT
GUSB qPCR R	CCGAGTGAAGATCCCCTTTTTA
DUX4 4qA-S qPCR F	CCCAGGTACCAGCAGACC
DUX4 4qA-S qPCR R	TCCAGGAGATGTAACTCTAATCCA
MYOG qPCR F	GCCAGACTATCCCCTTCCTC
MYOG qPCR R	GGGGATGCCCTCTCCTCTAA
MYF5 qPCR F	TTCTCCCCATCCCTCTCGCT
MYF5 qPCR R	AGCCTGGTTGACCTTCTTCAG
MYH3 qPCR F	TGATCGTGAAAACCAGTCCATTCT
MYH3 qPCR R	TTGGCCAGGTCCCCAGTAGCT
ZSCAN4 qPCR F	TGGAAATCAAGTGGCAAAAA
ZSCAN4 qPCR R	CTGCATGTGGACGTGGAC
TRIM43 qPCR F	ACCCATCACTGGACTGGTGT
TRIM43 qPCR R	CACATCCTCAAAGAGCCTGA
KHDC1L qPCR F	TGAATCAGGTGGGAGCACAG
KHDC1L qPCR R	CAATGCAGCGAAGGTACGTG
MBD3L2 qPCR F	GCGTTCACCTCTTTTCCAAG
MBD3L2 qPCR R	GCCATGTGGATTTCTCGTTT
3'RACE primers
3'RACE cDNA primer	GCTGTCAACGATACGCTACGTAACGGCATGACAGTGTTTTTTTTTTTTTTTTTTTTTTTT	used for priming the cDNA synthesis instead of standard oligo-dT primer
DUX4 3RACE ex3 F	CGCACCCCGGCTGACGTGCAAG	for first PCR
3RACE R	GCTGTCAACGATACGCTACGTAACG	for first PCR
DUX4 3RACE ex3 nest F	CGCTGGCCTCTCTGTGCCCTTG	for second nested PCR
3RACE nested R	CGCTACGTAACGGCATGACAGTG	for second nested PCR
NGS primers for predicted off-target sites
off site #1 P5	GATGTGTATAAGAGACAGTTCTGACCATGCTCTCTCCAG
off site #1 P7	CGTGTGCTCTTCCGATCTCCCTCAGCTCTCACCTATGG
off site #2 P5	GATGTGTATAAGAGACAGTGCTCACAACAGCTTACAACAC
off site #2 P7	CGTGTGCTCTTCCGATCTTGGGATCATTGCTGTGAAAG
off site #3 P5	GATGTGTATAAGAGACAGTCCAATGTAAAATGGCAGCTC
off site #3 P7	CGTGTGCTCTTCCGATCTTGTTCCTTGCCTTGAAGGTT
off site #4 P5	GATGTGTATAAGAGACAGGGCTCCTCACTGCTGAAAAGC
off site #4 P7	CGTGTGCTCTTCCGATCTCAGAAGAGGAAGGCAGGATG
off site #5 P5	GATGTGTATAAGAGACAGGCGGGAGCCAAAGTAGAGAT
off site #5 P7	CGTGTGCTCTTCCGATCTCCCCACCTCTGTAGGTCTGA
off site #6 P5	GATGTGTATAAGAGACAGAGGGGTTTGGGAATGTAAGG
off site #6 P7	CGTGTGCTCTTCCGATCTAGGTGAGGGAAACACACCTG
off site #7 P5	GATGTGTATAAGAGACAGGTCACACCCAGGAAGGGATA
off site #7 P7	CGTGTGCTCTTCCGATCTGACCCTGTCAGCCTCATCTC
off site #8 P5	GATGTGTATAAGAGACAGGTTGGGAGAGTCTTGCTTGC
off site #8 P7	CGTGTGCTCTTCCGATCTTGTGAAGGCCGGAACTCTAT
off site #9 P5	GATGTGTATAAGAGACAGAAACCTGCCCATACCAAGTG
off site #9 P7	CGTGTGCTCTTCCGATCTATGCAGCAGGGAACTTGTTT
off site #10 P5	GATGTGTATAAGAGACAGTTTGCTATTGCCCAGTTTCC
off site #10 P7	CGTGTGCTCTTCCGATCTAGAAGAGGCTTCACCACCAA
FasPAS bisulfite primers
FasPAS_Tag	TCGTCGGCAGCGTCAGATGTGTATAAGAGACAGATAGGGAGGGGGTATTTTA
RevAS_Tag	GTCTCGTGGGCTCGGAGATGTGTATAAGAGACAGACRATCAAAAACATACCTCTATCTA
