# Supplementary material for: Adenine base editing of the DUX4 polyadenylation signal for targeted genetic therapy in facioscapulohumeral muscular dystrophy
Source: Mol Ther Nucleic Acids. 2021 Jun 1;25:342–54. doi: 10.1016/j.omtn.2021.05.020 (PMC8399085; doi:10.1016/j.omtn.2021.05.020)
Supplement: Table S3. Results of 3′ RACE experiment [file mmc3.xlsx]

## Sheet: Sheet2
# of TOPO clones with specified CS		FSHD1 (3U)						FSHD1 (8U)								FSHD2
	CS type/clone #	#1	#5	#6	#23		CS type/clone #	#12	#13	#35	#46	#51	#52		CS type/clone #	#10	#23	#29	#35	#36
	WT CS	0	2	1	1		WT CS	0	0	0	0	3	0		WT CS	0	0	5	0	0
	proximal CS	0	2	1	2		proximal CS	0	0	5	0	0	2		proximal CS	8	6	3	8	8
	distal CS	4	6	3	5		distal CS	6	3	3	4	5	4		distal CS	0	0	0	0	0
% of specified CS within the clone		FSHD1 (3U)						FSHD1 (8U)								FSHD2
	CS type/clone #	#1	#5	#6	#23		CS type/clone #	#12	#13	#35	#46	#51	#52		CS type/clone #	#10	#23	#29	#35	#36
	WT CS	0	20	20	12.5		WT CS	0	0	0	0	37.5	0		WT CS	0	0	62.5	0	0
	proximal CS	0	20	20	25		proximal CS	0	0	62.5	0	0	33.3333		proximal CS	100	100	37.5	100	100
	distal CS	100	60	60	62.5		distal CS	100	100	37.5	100	62.5	66.6667		distal CS	0	0	0	0	0
		FSHD1 (3U)						FSHD1 (8U)								FSHD2
		all clones						all clones								all clones
average % of CS over all clones	WT CS	13.125					WT CS	6.25							WT CS	12.5
	proximal CS	16.25					proximal CS	15.9722							proximal CS	87.5
	distal CS	70.625					distal CS	77.7778							distal CS	0
