# Supplementary material for: Adenine base editing of the DUX4 polyadenylation signal for targeted genetic therapy in facioscapulohumeral muscular dystrophy
Source: Mol Ther Nucleic Acids. 2021 Jun 1;25:342–54. doi: 10.1016/j.omtn.2021.05.020 (PMC8399085; doi:10.1016/j.omtn.2021.05.020)
Supplement: Table S4. Table of predicted off-target sites by nSpABEmax [file mmc4.xlsx]

## Sheet: Sheet1
# Sequence	ATTAAAATGCCCCCTCCCTGTGG
# Genome	hg38
# PAM	NGG
# Position	chr4:190175812-190175837:+
# Version	CRISPOR 4.98, 2020-10-11T16:30:49CEST
# Results	http://crispor.org/crispor.py?batchId=PjdfhAYG9EaJs3E5rlnN
# sites followed by NGS are marked red
guideSeq	offtargetSeq	mismatchPos	mismatchCount	mitOfftargetScore	cfdOfftargetScore	chrom	start	end	strand	locusDesc
ATTAAAATGCCCCCTCCCTGTGG	ATCAAAATTCCCCCTCCCTGTGG	..*.....*...........	2	4.03045	0.228571	chr10	133685702	133685724	+	intergenic:AL845259.2-AL732375.3
ATTAAAATGCCCCCTCCCTGTGG	ATCAAAATTCCCCCTCCCTGTGG	..*.....*...........	2	4.03045	0.228571	chr10	133761891	133761913	+	intergenic:AL732375.6-Gap
ATTAAAATGCCCCCTCCCTGTGG	ATCAAAATGCCCGCTCCCTGCGG	..*.........*.......	2	3.29548	0.0584416	chrY	11323586	11323608	+	intergenic:AC134882.2-AC134882.3
ATTAAAATGCCCCCTCCCTGTGG	CCTAAAACGCCCCCTCCCTGAGG	**.....*............	3	2.54351	0.734694	chr9	1267479	1267501	-	intergenic:DMRT2-RNA5SP279
ATTAAAATGCCCCCTCCCTGTGG	AATCAAATGTCCCCTCCCTGAGG	.*.*.....*..........	3	2.46118	0.281075	chr6	13331126	13331148	+	intergenic:TBC1D7-GFOD1
ATTAAAATGCCCCCTCCCTGTGG	GTCACAATGCCCCCTCCCTGCGG	*.*.*...............	3	2.39259	0.214286	chrY	11334358	11334380	+	intergenic:AC134882.3-RN7SL702P
ATTAAAATGCCCCCTCCCTGTGG	GTCACAATGCCCCCTCCCTGTGG	*.*.*...............	3	2.39259	0.214286	chr14_GL000225v1_random	135024	135046	-	intergenic:AL671532.7-AL671532.4
ATTAAAATGCCCCCTCCCTGTGG	GTCACAATGCCCCCTCCCTGCGG	*.*.*...............	3	2.39259	0.214286	chrUn_GL000216v2	170471	170493	-	intergenic:BX546479.2-BX546479.1
ATTAAAATGCCCCCTCCCTGTGG	GTCACAATGCCCCCTCCCTGCGG	*.*.*...............	3	2.39259	0.214286	chr14_GL000225v1_random	62891	62913	-	intergenic:AL671532.6-AL671532.5
ATTAAAATGCCCCCTCCCTGTGG	GTCACAATGCCCCCTCCCTGCGG	*.*.*...............	3	2.39259	0.214286	chr14_GL000225v1_random	105546	105568	+	intergenic:AL671532.7-AL671532.4
ATTAAAATGCCCCCTCCCTGTGG	GTCACAATGCCCCCTCCCTGCGG	*.*.*...............	3	2.39259	0.214286	chr14_GL000225v1_random	603	625	-	intergenic:Gap-AL671532.1
ATTAAAATGCCCCCTCCCTGTGG	GTCACAATGCCCCCTCCCTGTGG	*.*.*...............	3	2.39259	0.214286	chr18	111595	111617	-	intergenic:RP11-683L23.1-MIR8078
ATTAAAATGCCCCCTCCCTGTGG	GTCACAATGCCCCCTCCCTGCGG	*.*.*...............	3	2.39259	0.214286	chr14_GL000225v1_random	71181	71203	-	intergenic:AL671532.6-AL671532.5
ATTAAAATGCCCCCTCCCTGTGG	AAAACAACGCCCCCTCCCTGGGG	.**.*..*............	4	1.34583	0.302198	chr5	54850658	54850680	+	intergenic:CTD-2591A1.1-AC112198.2
ATTAAAATGCCCCCTCCCTGTGG	CCTAGAATGTCCCCTCCCTGCGG	**..*....*..........	4	1.3177	0.497863	chr20	32515379	32515401	-	intergenic:RP5-1184F4.7/NOL4L-RP5-1184F4.7
ATTAAAATGCCCCCTCCCTGTGG	TGTGCAATGCCCCCTCCCTGAGG	**.**...............	4	1.30495	0.2625	chr12	2444719	2444741	-	intergenic:CACNA1C-IT3-CACNA1C
ATTAAAATGCCCCCTCCCTGTGG	GTCACAATGTCCCCTCCCTGCGG	*.*.*....*..........	4	1.29925	0.201681	chr14_GL000225v1_random	32085	32107	+	intergenic:Gap-AL671532.1
ATTAAAATGCCCCCTCCCTGTGG	GTCACAATGTCCCCTCCCTGTGG	*.*.*....*..........	4	1.29925	0.201681	chrUn_GL000216v2	145243	145265	+	intergenic:BX546479.2-BX546479.1
ATTAAAATGCCCCCTCCCTGTGG	GTCACAATGACCCCTCCCTGTGG	*.*.*....*..........	4	1.29925	0.185714	chr14_GL000225v1_random	60117	60139	+	intergenic:AL671532.6-AL671532.5
ATTAAAATGCCCCCTCCCTGTGG	GGGAGAATGCCCCCTCCCTGGGG	***.*...............	4	1.28668	0.3024	chr2	218831310	218831332	-	intron:PRKAG3
ATTAAAATGCCCCCTCCCTGTGG	AGAAAAAGGACCCCTCCCTGGGG	.**....*.*..........	4	1.23951	0.381333	chr10	62692200	62692222	-	intergenic:ZNF365-RP11-436D10.3
ATTAAAATGCCCCCTCCCTGTGG	ATGGAAAAGTCCCCTCCCTGAGG	..**...*.*..........	4	1.23951	0.235294	chr21	42351395	42351417	+	intergenic:TFF2-TFF1
ATTAAAATGCCCCCTCCCTGTGG	ATAAAAAAGCCCTCTCCCTGGGG	..*....*....*.......	3	1.07408	0.4	chrX	109927881	109927903	-	intergenic:Y_RNA-TMEM164
ATTAAAATGCCCCCTCCCTGTGG	CTCAAATAGCCCCCTCCCTGGGG	*.*...**............	4	0.919204	0.128571	chr13	98865880	98865902	-	intron:DOCK9
ATTAAAATGCCCCCTCCCTGTGG	CTACAACTGCCCCCTCCCTGTGG	*.**..*.............	4	0.919204	0.0945378	chr17	47882617	47882639	+	intergenic:RP11-6N17.2-RP11-6N17.4
ATTAAAATGCCCCCTCCCTGTGG	ACTTCATTGCCCCCTCCCTGAGG	.*.**.*.............	4	0.891277	0.119318	chr11	66897638	66897660	+	intergenic:AP003176.1-PC
ATTAAAATGCCCCCTCCCTGTGG	ATTTAAGAGGCCCCTCCCTGTGG	...*..**.*..........	4	0.858608	0.13975	chr14	61570002	61570024	-	intergenic:RP11-47I22.2-RP11-47I22.2/FLJ22447
ATTAAAATGCCCCCTCCCTGTGG	CTTCAGAAGCCCCCTCCCTGTGG	*..*.*.*............	4	0.82579	0.172869	chr17	44991828	44991850	+	intergenic:CTD-2534I21.9-DCAKD
ATTAAAATGCCCCCTCCCTGTGG	GTCACAATTCCCCCTCCCTGCGG	*.*.*...*...........	4	0.822304	0.114286	chr14_GL000225v1_random	88470	88492	-	intergenic:AL671532.5-AL671532.3
ATTAAAATGCCCCCTCCCTGTGG	ATTATAGGGGCCCCTCCCTGTGG	....*.**.*..........	4	0.820867	0.0732026	chr1	228876405	228876427	+	intergenic:RHOU-RP5-1065P14.2
ATTAAAATGCCCCCTCCCTGTGG	GTTAAAAGCTCCCCTCCCTGTGG	*......***..........	4	0.805112	0.371644	chr13	105165594	105165616	+	intergenic:LINC01309-DAOA-AS1/DAOA-AS1_1
ATTAAAATGCCCCCTCCCTGTGG	GTCACAATGCACCCTCCCTGCGG	*.*.*.....*.........	4	0.782934	0.160714	chrUn_GL000216v2	175985	176007	+	intergenic:BX546479.1-Gap
ATTAAAATGCCCCCTCCCTGTGG	GTCACAATGCACCCTCCCTGCGG	*.*.*.....*.........	4	0.782934	0.160714	chr14_KI270724v1_random	918	940	-	intergenic:Gap-AC242209.2
ATTAAAATGCCCCCTCCCTGTGG	GTCACAATGCACCCTCCCTGCGG	*.*.*.....*.........	4	0.782934	0.160714	chr14_GL000225v1_random	100028	100050	-	intergenic:AL671532.3-AL671532.7
ATTAAAATGCCCCCTCCCTGTGG	TTGATAATGCACCCTCCCTGGGG	*.*.*.....*.........	4	0.782934	0.136364	chr7	54004331	54004353	-	intergenic:RP11-806J6.1-HPVC1
ATTAAAATGCCCCCTCCCTGTGG	ATTGAAAATTCCCCTCCCTGGGG	...*...***..........	4	0.768095	0.25098	chr5	142319282	142319304	-	intergenic:SPRY4-IT1/SPRY4-IT1_1/SPRY4-IT1_2-SPRY4
ATTAAAATGCCCCCTCCCTGTGG	ATTAATATGTACCCTCCCTGGGG	.....*...**.........	3	0.750412	0.504202	chr15	87913594	87913616	+	intron:NTRK3
ATTAAAATGCCCCCTCCCTGTGG	ACTGAAATGTTCCCTCCCTGAGG	.*.*.....**.........	4	0.731321	0.155139	chr9	99464423	99464445	-	intergenic:NAMA-RP11-547C13.1
ATTAAAATGCCCCCTCCCTGTGG	ACCAGAATGCCACCTCCCTGAGG	.**.*......*........	4	0.694061	0.188921	chr6	26457319	26457341	+	intergenic:BTN3A3-BTN2A1
ATTAAAATGCCCCCTCCCTGTGG	GTTTAAATGCCCCCTCCATGGGG	*..*.............*..	3	0.65679	0.342657	chr3	110983651	110983673	-	intron:PVRL3-AS1
ATTAAAATGCCCCCTCCCTGTGG	ACTGAAATGTCACCTCCCTGTGG	.*.*.....*.*........	4	0.648306	0.360144	chr13	51148475	51148497	-	intergenic:LINC00371-RP11-457D13.4
ATTAAAATGCCCCCTCCCTGTGG	AATAAAAGGTCCCCTCCCTCTGG	.*.....*.*.........*	4	0.642349	0.250291	chr9	42599886	42599908	-	intergenic:RP11-475I24.8-RP11-175I6.5
ATTAAAATGCCCCCTCCCTGTGG	AATAAAAGGTCCCCTCCCTCTGG	.*.....*.*.........*	4	0.642349	0.250291	chr9	62501815	62501837	+	intergenic:RP11-111F5.8-LINC01189
ATTAAAATGCCCCCTCCCTGTGG	AATAAAAGGTCCCCTCCCTCTGG	.*.....*.*.........*	4	0.642349	0.250291	chr9	42694426	42694448	+	intergenic:RP11-475I24.8-RP11-175I6.5
ATTAAAATGCCCCCTCCCTGTGG	AATAAAAGGTCCCCTCCCTCTGG	.*.....*.*.........*	4	0.642349	0.250291	chr9	39843342	39843364	+	intergenic:GLIDR-Metazoa_SRP
ATTAAAATGCCCCCTCCCTGTGG	AATAAAAGGTCCCCTCCCTCTGG	.*.....*.*.........*	4	0.642349	0.250291	chr9	62407357	62407379	-	intergenic:RP11-111F5.8-LINC01189
ATTAAAATGCCCCCTCCCTGTGG	ATTTAAATTCCCCCTCCCCGTGG	...*....*.........*.	3	0.60644	0.0936259	chr4	104550531	104550553	-	intergenic:CXXC4-AC004063.1
ATTAAAATGCCCCCTCCCTGTGG	TTCCAAATGCCCACTCCCTGGGG	*.**........*.......	4	0.573581	0.0581771	chr1	18818355	18818377	+	intergenic:PAX7-TAS1R2
ATTAAAATGCCCCCTCCCTGTGG	CTCAAAATGCCCCCTTCCTGTGG	*.*............*....	3	0.534369	0.11303	chr20	58463715	58463737	-	intron:APCDD1L
ATTAAAATGCCCCCTCCCTGTGG	TTGAAAAAGCCCCCTCCCGGGGG	*.*....*..........*.	4	0.519473	0.1	chr17	4520446	4520468	-	intron:SPNS2
ATTAAAATGCCCCCTCCCTGTGG	CTTTAAATCCACCCTCCCTGGGG	*..*....*.*.........	4	0.485165	0.22028	chr5	176680579	176680601	-	intergenic:TSPAN17-RP11-375B1.1
ATTAAAATGCCCCCTCCCTGTGG	GTTATAATACTCCCTCCCTGGGG	*...*...*.*.........	4	0.485165	0.0719281	chr6	37177220	37177242	+	intergenic:PIM1-TMEM217
ATTAAAATGCCCCCTCCCTGTGG	GTCACAATGCCCCCTCCCTGCAG	*.*.*...............	3	0.478519	0.0555556	chr14_GL000225v1_random	44827	44849	+	intergenic:AL671532.1-AL671532.2
ATTAAAATGCCCCCTCCCTGTGG	AAGAAATTGCCTCCTCCCTGGGG	.**...*....*........	4	0.474044	0.0996672	chr14	24767009	24767031	-	intergenic:RP11-104E19.1-STXBP6
ATTAAAATGCCCCCTCCCTGTGG	ATGATAGTGCCACCTCCCTGGGG	..*.*.*....*........	4	0.474044	0.091673	chr22	26061580	26061602	-	exon:CTA-796E4.5
ATTAAAATGCCCCCTCCCTGTGG	CTAAATATGCTCCCTCCCTGGGG	*.*..*....*.........	4	0.473675	0.134559	chr11	32539555	32539577	+	intergenic:AC087653.1-EIF3M
ATTAAAATGCCCCCTCCCTGTGG	ATTATAAATCTCCCTCCCTGGGG	....*..**.*.........	4	0.462859	0.0477389	chr10	31873953	31873975	+	intron:ARHGAP12
ATTAAAATGCCCCCTCCCTGTGG	ATTAAAAAGCCAGCTCCCTGTGG	.......*...**.......	3	0.462028	0.0779221	chr11	34223093	34223115	+	intron:ABTB2
ATTAAAATGCCCCCTCCCTGTGG	ATGGACATGCTCCCTCCCTGAGG	..**.*....*.........	4	0.451897	0.0437063	chr3	61040894	61040916	-	intergenic:U3-FHIT
ATTAAAATGCCCCCTCCCTGTGG	AATTAATTGCCCCCTCACTGAGG	.*.*..*.........*...	4	0.416345	0.109936	chr2	213186386	213186408	+	intergenic:RP11-105N14.3-RP11-105N14.2
ATTAAAATGCCCCCTCCCTGTGG	AGGAAAAGGCCCCCACCCTGGGG	.**....*......*.....	4	0.397208	0.178316	chr1	65033120	65033142	+	intergenic:RNU6-1176P-MIR3671
ATTAAAATGCCCCCTCCCTGTGG	ATCAGGATGCCCCCTCCCTATGG	..*.**.............*	4	0.393859	0.206633	chr10	107986748	107986770	+	intergenic:RNA5SP326-LINC01435
ATTAAAATGCCCCCTCCCTGTGG	CCTAAAATGCAGCCTCCCTGCGG	**........**........	4	0.390673	0.244898	chr7	131029646	131029668	+	intron:LINC-PINT
ATTAAAATGCCCCCTCCCTGTGG	TTTAAAAAGCTCCCTCCCTTTGG	*......*..*........*	4	0.387083	0.172308	chr9	85570807	85570829	+	intron:AGTPBP1
ATTAAAATGCCCCCTCCCTGTGG	ATTCAAATGCCCCCACCCTCAGG	...*..........*....*	3	0.374491	0.0875719	chr3	159951352	159951374	+	intergenic:IL12A-AS1-IL12A/IL12A-AS1
ATTAAAATGCCCCCTCCCTGTGG	GTTTAAATACCCTCTCCCTGGGG	*..*....*...*.......	4	0.355434	0.286364	chr4	86472877	86472899	-	intergenic:MAPK10-MIR4452
ATTAAAATGCCCCCTCCCTGTGG	GATAAACTGCCCCCTCCCTGGAG	**....*.............	3	0.347443	0.0959758	chr13	25971732	25971754	-	intron:ATP8A2
ATTAAAATGCCCCCTCCCTGTGG	ATCATAATACCCACTCCCTGTGG	..*.*...*...*.......	4	0.333568	0.0385329	chr2	121396548	121396570	-	intron:CLASP1
ATTAAAATGCCCCCTCCCTGTGG	AGGAAGATGCCCTCTCCCTGTGG	.**..*......*.......	4	0.330293	0.21	chr4	141412433	141412455	+	intergenic:RP11-362F19.1-RP11-362F19.3
ATTAAAATGCCCCCTCCCTGTGG	AAGAAAGTGCCCCCTCCCTGAGA	.**...*.............	3	0.326828	0.0207391	chr1	82754062	82754084	-	intergenic:AL357973.1-LINC01362
ATTAAAATGCCCCCTCCCTGTGG	ATTACTAGGCCCTCTCCCTGGGG	....**.*....*.......	4	0.319581	0.183333	chr17	50112688	50112710	+	exon:PDK2/SAMD14
ATTAAAATGCCCCCTCCCTGTGG	GATAAAATGCTCCCTCCCTGAGA	**........*.........	3	0.312444	0.0180802	chr9	3187345	3187367	-	intron:LINC01231
ATTAAAATGCCCCCTCCCTGTGG	ATGAAGCTGCACCCTCCCTGGGG	..*..**...*.........	4	0.308646	0.117187	chr7	5227133	5227155	-	intron:WIPI2
ATTAAAATGCCCCCTCCCTGTGG	AAAAAAATTCCCCCTCCCTGCAG	.**.....*...........	3	0.306465	0.0835708	chr2	229670981	229671003	-	intergenic:RNU7-9P-DNER
ATTAAAATGCCCCCTCCCTGTGG	ATTATATTGTCCCCTCCCTGAAG	....*.*..*..........	3	0.305283	0.0388196	chr18	10313075	10313097	+	intergenic:RP11-419J16.1-RP11-138E9.2
ATTAAAATGCCCCCTCCCTGTGG	ATTAAAATGCAGCCTCCCTTTGG	..........**.......*	3	0.304283	0.233333	chr8	35626392	35626414	+	intron:UNC5D
ATTAAAATGCCCCCTCCCTGTGG	ATTAAATATCTCCCTCCCTGGGG	......***.*.........	4	0.302237	0.0574359	chr3	27892373	27892395	-	intergenic:AC098973.2-AC092415.1
ATTAAAATGCCCCCTCCCTGTGG	GTTCAAATGCCCCCTCCCTCAGA	*..*...............*	3	0.298418	0.0105042	chr8	140299073	140299095	-	intron:TRAPPC9
ATTAAAATGCCCCCTCCCTGTGG	AAAAACATGCCCCCTCCCTGCAG	.**..*..............	3	0.289504	0.0712251	chr8	103144201	103144223	-	intergenic:BAALC-AS2-MIR3151
ATTAAAATGCCCCCTCCCTGTGG	TTTAAAAAGCCAGCTCCCTGTGG	*......*...**.......	4	0.286209	0.0779221	chrY	18018460	18018482	-	intergenic:CDY2B-CDY2A
ATTAAAATGCCCCCTCCCTGTGG	TTTAAAAAGCCAGCTCCCTGTGG	*......*...**.......	4	0.286209	0.0779221	chrY	17887521	17887543	+	intergenic:CDY2B-CDY2A
ATTAAAATGCCCCCTCCCTGTGG	ATAAAAATCACCCCTCCCTGTGA	..*.....**..........	3	0.282254	0.0231481	chr20	24958136	24958158	-	intron:CST7
ATTAAAATGCCCCCTCCCTGTGG	GTTGAACTGCCCCCCCCCTGAGG	*..*..*.......*.....	4	0.275145	0.0745739	chr10	131360895	131360917	-	intergenic:TCERG1L-LINC01164
ATTAAAATGCCCCCTCCCTGTGG	ATTGAAAAGCCTGCTCCCTGGGG	...*...*...**.......	4	0.272415	0.0367133	chrX	151825372	151825394	-	intergenic:CNGA2-RP11-366F6.2
ATTAAAATGCCCCCTCCCTGTGG	ATTATTATGGCCCCTCCCTGAAG	....**...*..........	3	0.270419	0.0261878	chr1	30748432	30748454	+	intron:LAPTM5
ATTAAAATGCCCCCTCCCTGTGG	TTTACAATGCCCTCTCCCTATGG	*...*.......*......*	4	0.269912	0.328125	chr3	20933827	20933849	-	intergenic:RNU6-815P-AC104441.1
ATTAAAATGCCCCCTCCCTGTGG	AGAAAAATGCCAGCTCCCTGGGG	.**........**.......	4	0.268602	0.0584416	chr6	110285887	110285909	+	intergenic:CDC40-METTL24
ATTAAAATGCCCCCTCCCTGTGG	ATGCAAATGCCAGCTCCCTGAGG	..**.......**.......	4	0.268602	0.0171887	chr3	12942141	12942163	+	intron:IQSEC1
ATTAAAATGCCCCCTCCCTGTGG	ACAAAAATGCCCCCTCACTAGGG	.**.............*..*	4	0.264758	0.267857	chr12	49277489	49277511	-	intergenic:TUBA1C/RP11-161H23.5-RP11-161H23.9/PRPH
ATTAAAATGCCCCCTCCCTGTGG	ATTTAAATGTCACCTCTCTGTGG	...*.....*.*....*...	4	0.262236	0.199643	chr2	179564324	179564346	-	intron:ZNF385B
ATTAAAATGCCCCCTCCCTGTGG	ATTATATTGCAGCCTCCCTGAGG	....*.*...**........	4	0.254562	0.0530303	chr8	20417863	20417885	-	intergenic:RP11-563N12.2-RP11-108E14.1
ATTAAAATGCCCCCTCCCTGTGG	ATTCAAATGCCACCTGCCTGGGG	...*.......*...*....	3	0.251621	0.0387847	chr16	88649592	88649614	-	intron:CYBA
ATTAAAATGCCCCCTCCCTGTGG	AGTCTAATGTCCCCTCCCTGGAG	.*.**....*..........	4	0.251422	0.026306	chr9	135145814	135145836	+	intergenic:OLFM1-RP11-399H11.3
ATTAAAATGCCCCCTCCCTGTGG	AATAAAATTCTCCCTCCCTCAGG	.*......*.*........*	4	0.236508	0.0595097	chr3	86323028	86323050	-	intergenic:RP11-789F5.1-RN7SKP284
ATTAAAATGCCCCCTCCCTGTGG	ATTCAACTTCCCGCTCCCTGAGG	...*..*.*...*.......	4	0.231062	0.0112299	chr11	11377537	11377559	+	intron:GALNT18
ATTAAAATGCCCCCTCCCTGTGG	ATTACAAGGACCCCTGCCTGAGG	....*..*.*.....*....	4	0.226644	0.0488889	chr17	78233315	78233337	+	intron:TMEM235
ATTAAAATGCCCCCTCCCTGTGG	ATTCAAATTCTCCCTCCCTTGGG	...*....*.*........*	4	0.223894	0.040543	chr21	39189548	39189570	-	intergenic:BRWD1/AF129408.17-BRWD1
ATTAAAATGCCCCCTCCCTGTGG	GTTCAAATGCTCCCACCCTGGGG	*..*......*...*.....	4	0.223581	0.0628721	chr1	143787016	143787038	-	intergenic:RP11-403I13.5-RP11-403I13.7
ATTAAAATGCCCCCTCCCTGTGG	GTTCAAATGCTCCCACCCTGGGG	*..*......*...*.....	4	0.223581	0.0628721	chr1	145174118	145174140	+	intergenic:U1-AC241585.2
ATTAAAATGCCCCCTCCCTGTGG	GTTCAAATGCTCCCACCCTGGGG	*..*......*...*.....	4	0.223581	0.0628721	chr1	149695676	149695698	-	intergenic:LINC00869-U1
ATTAAAATGCCCCCTCCCTGTGG	GTTCAAATGCTCCCACCCTGGGG	*..*......*...*.....	4	0.223581	0.0628721	chr1	121003860	121003882	-	intergenic:CH17-118O6.3-CH17-118O6.2
ATTAAAATGCCCCCTCCCTGTGG	ATGAAAATGGCACCTCCCAGGGG	..*......*.*......*.	4	0.222836	0.0396825	chr4	139843926	139843948	-	intergenic:RN7SKP253-MAML3
ATTAAAATGCCCCCTCCCTGTGG	ATAATAATGCACCCCCCCTGCGG	..*.*.....*...*.....	4	0.220451	0.0531287	chr2	152437459	152437481	+	intron:FMNL2
ATTAAAATGCCCCCTCCCTGTGG	ATTAAAATGCTCACTCACTGGGG	..........*.*...*...	3	0.210328	0.0552268	chr16	69217212	69217234	+	intergenic:Y_RNA-RP11-70O5.2
ATTAAAATGCCCCCTCCCTGTGG	TTTAAAATGTCCCCTCCCAGAGA	*........*........*.	3	0.207615	0.0186741	chr19	36794830	36794852	+	intergenic:CTD-2162K18.3/CTD-2162K18.4-ZNF790-AS1
ATTAAAATGCCCCCTCCCTGTGG	ATTTGAATGCCCTCTCCCTGGGA	...**.......*.......	3	0.206835	0.0222727	chr13	104168330	104168352	+	intergenic:LINC01309-DAOA-AS1/DAOA-AS1_1
ATTAAAATGCCCCCTCCCTGTGG	ACTCAAATGTCCCTTCCCTGAGG	.*.*.....*...*......	4	0.206278	0.208799	chr15	101360808	101360830	+	intron:PCSK6
ATTAAAATGCCCCCTCCCTGTGG	AATAAAATGTGCCCACCCTGGGG	.*.......**...*.....	4	0.205918	0.115266	chr20	56830272	56830294	-	intergenic:RNU6-929P-AL117380.2
ATTAAAATGCCCCCTCCCTGTGG	GTAAAAATGTCCCATCCCTGGGG	*.*......*...*......	4	0.20339	0.235294	chr15	67715908	67715930	+	intron:MAP2K5
ATTAAAATGCCCCCTCCCTGTGG	ATTAAAATTATTCCTCCCTGTGG	........****........	4	0.200517	0.0765812	chr2	240669485	240669507	-	intergenic:GPR35-AQP12B
ATTAAAATGCCCCCTCCCTGTGG	ATTTAAATGCCCTCTACCTGGGG	...*........*..*....	3	0.197921	0.445455	chr17	48947160	48947182	+	intergenic:SNF8-RNU1-42P
ATTAAAATGCCCCCTCCCTGTGG	ATTGAGATGCCACCTCCCTAGGG	...*.*.....*.......*	4	0.19653	0.298948	chrX	151892032	151892054	+	intergenic:CNGA2-RP11-366F6.2
ATTAAAATGCCCCCTCCCTGTGG	ATTAAACTTCCCCCTACCTGAGG	......*.*......*....	3	0.191811	0.233333	chr3	2582841	2582863	+	intron:CNTN4
ATTAAAATGCCCCCTCCCTGTGG	AATAAAATGCAGCCTCCCTCTGG	.*........**.......*	4	0.190445	0.120879	chr11	2375159	2375181	+	intergenic:Y_RNA-CD81/CD81-AS1
ATTAAAATGCCCCCTCCCTGTGG	AATATAATTCCCCCTCCTTGGGG	.*..*...*........*..	4	0.189614	0.105495	chr2	217213796	217213818	+	intergenic:AC010887.1-RN7SKP43
ATTAAAATGCCCCCTCCCTGTGG	ATTAAAATTAACCCTCCCTTAGG	........***........*	4	0.186331	0.242667	chr4	144229772	144229794	+	intergenic:GYPA-RP11-361D14.2
ATTAAAATGCCCCCTCCCTGTGG	ATTAAGATGCCACCTCCTTGGGG	.....*.....*.....*..	3	0.173472	0.327988	chr4	151449698	151449720	-	intron:FAM160A1
ATTAAAATGCCCCCTCCCTGTGG	TTTAAAAGGCACCCTCCTTGTGG	*......*..*......*..	4	0.172235	0.353571	chr5	56205692	56205714	+	intron:ANKRD55
ATTAAAATGCCCCCTCCCTGTGG	TTTGAAATGCACCCTCCTTGTGG	*..*......*......*..	4	0.172235	0.301339	chr16	62288401	62288423	-	intergenic:RNU6-21P-RP11-75D3.1
ATTAAAATGCCCCCTCCCTGTGG	GTTCAAATGCTCCCTCCATGGGG	*..*......*......*..	4	0.172235	0.0584755	chrX	112704564	112704586	+	intergenic:LHFPL1-AMOT
ATTAAAATGCCCCCTCCCTGTGG	ACTAAAATACCATCTCCCTGAGG	.*......*..**.......	4	0.166446	0.27551	chr6	159352417	159352439	-	intergenic:FNDC1-RP11-125D12.1
ATTAAAATGCCCCCTCCCTGTGG	AATAAAATACCCTCTCCCTAGGG	.*......*...*......*	4	0.164916	0.356971	chr2	216106764	216106786	+	intergenic:TMEM169-XRCC5
ATTAAAATGCCCCCTCCCTGTGG	AGTAAAATCCCCCCTCTCTTTGG	.*......*.......*..*	4	0.164064	0.147754	chr12	67751315	67751337	-	intergenic:RP11-43N5.1-RP11-43N5.2
ATTAAAATGCCCCCTCCCTGTGG	GATAAAATGCCCCCACTCTGCGG	**............*.*...	4	0.163368	0.22861	chr4	184175529	184175551	-	intron:ENPP6
ATTAAAATGCCCCCTCCCTGTGG	ATTTAAATGCCCTATCCCTGTGG	...*........**......	3	0.162311	0.155909	chr3	131709446	131709468	+	intron:CPNE4
ATTAAAATGCCCCCTCCCTGTGG	ATAACAATCCCCCCTACCTGTGG	..*.*...*......*....	4	0.155759	0.192308	chr4	106022813	106022835	-	intergenic:RP11-710F7.3-TBCK
ATTAAAATGCCCCCTCCCTGTGG	ATCCAAATTCCCCCTTCCTGGGG	..**....*......*....	4	0.155759	0.0248222	chr10	24308353	24308375	-	intergenic:MIR603-KIAA1217
ATTAAAATGCCCCCTCCCTGTGG	ATTAAAATGCCACCTCACAGAGG	...........*....*.*.	3	0.151764	0.0952381	chr19	3706404	3706426	-	intergenic:PIP5K1C-TJP3
ATTAAAATGCCCCCTCCCTGTGG	AACAAACTGCCCCTTCCCTGTGG	.**...*......*......	4	0.150831	0.116346	chr21	29807256	29807278	+	intergenic:GRIK1-AS1-GRIK1
ATTAAAATGCCCCCTCCCTGTGG	ATTAAAATGGTGCCTCCCTAAGG	.........***.......*	4	0.150041	0.0498575	chr14	103110553	103110575	+	intergenic:EXOC3L4-LINC00677
ATTAAAATGCCCCCTCCCTGTGG	ATTAGAATGCAAGCTCCCTGAGG	....*.....***.......	4	0.144239	0.0525974	chr10	119381344	119381366	+	intron:GRK5
ATTAAAATGCCCCCTCCCTGTGG	AGTGAAATGCTCCCTGCCTGGGG	.*.*......*....*....	4	0.143492	0.0248521	chr1	225446085	225446107	-	intergenic:LBR-RP11-496N12.6
ATTAAAATGCCCCCTCCCTGTGG	ATTAGCATGGCCCCTACCTGAGG	....**...*.....*....	4	0.137119	0.127273	chr15	84939652	84939674	-	exon:RNU6-796P
ATTAAAATGCCCCCTCCCTGTGG	TTTAAAACCCCCCATCCCTGAGG	*......**....*......	4	0.136847	0.188462	chr2	10569853	10569875	+	intergenic:AC007249.3-NOL10
ATTAAAATGCCCCCTCCCTGTGG	ATTACAAGGCTCCCTACCTGGGG	....*..*..*....*....	4	0.136577	0.112821	chr13	59189785	59189807	+	intergenic:AL359262.1-RNU7-88P
ATTAAAATGCCCCCTCCCTGTGG	AGTAATAAGCCCCATCCCTGGGG	.*...*.*.....*......	4	0.135503	0.168	chr3	52353729	52353751	+	intron:DNAH1
ATTAAAATGCCCCCTCCCTGTGG	AGTAAAAGGCCCCCACCCCGAGG	.*.....*......*...*.	4	0.133665	0.0983811	chr6	155696307	155696329	+	intergenic:RNU7-152P-MIR1202
ATTAAAATGCCCCCTCCCTGTGG	ATTCAAATGTCACCTCCTTGGGG	...*.....*.*.....*..	4	0.133502	0.152532	chr12	85807118	85807140	-	intron:RASSF9
ATTAAAATGCCCCCTCCCTGTGG	ATTAGAATGCCCCCCTCCTGTGG	....*.........**....	3	0.129752	0.0604196	chr13	60480975	60480997	-	intron:TDRD3
ATTAAAATGCCCCCTCCCTGTGG	ATCCAAATTCCCCTTCCCTGCGG	..**....*....*......	4	0.128428	0.0591597	chr7	87575614	87575636	-	intron:ABCB1
ATTAAAATGCCCCCTCCCTGTGG	ATTAAAATGGAAGCTCCCTGAGG	.........****.......	4	0.127005	0.0284091	chr8	95537416	95537438	-	intergenic:RP11-90D11.1-RNU6-690P
ATTAAAATGCCCCCTCCCTGTGG	ACTAAAATTTCCCTTCCCTGTGG	.*......**...*......	4	0.126036	0.315518	chr2	116096075	116096097	-	intergenic:DPP10-AC012365.1
ATTAAAATGCCCCCTCCCTGTGG	GTTAAAATGCCCCACCCCTGCGG	*............**.....	3	0.125822	0.0954545	chr11	123525424	123525446	-	intergenic:LINC01059-GRAMD1B
ATTAAAATGCCCCCTCCCTGTGG	ATAAGAATGCCACCTTCCTGTGG	..*.*......*...*....	4	0.125423	0.11303	chr20	24303219	24303241	-	intron:RP4-564O4.1
ATTAAAATGCCCCCTCCCTGTGG	ATTAGAATGCCACCTCTCTCTGG	....*......*....*..*	4	0.125065	0.102857	chr3	166004855	166004877	-	intergenic:BCHE-LINC01326
ATTAAAATGCCCCCTCCCTGTGG	AAGAAAATGCCCACTCCGTGGGG	.**.........*....*..	4	0.118418	0.0216963	chr11	77183934	77183956	+	intron:MYO7A
ATTAAAATGCCCCCTCCCTGTGG	AACAAAATGCCCCCTGCCTTAGG	.**............*...*	4	0.118281	0.0390533	chr10	83873958	83873980	-	intergenic:RNU6-129P-RP11-219F10.1
ATTAAAATGCCCCCTCCCTGTGG	ATGAAAATTCCCTCTCCCCGTGG	..*.....*...*.....*.	4	0.116282	0.0514943	chr9	127519917	127519939	-	intron:FAM129B
ATTAAAATGCCCCCTCCCTGTGG	TTTAAAATGCCAACTCACTGGGG	*..........**...*...	4	0.116067	0.128205	chr12	42366682	42366704	-	intergenic:RP11-351C21.2-PPHLN1
ATTAAAATGCCCCCTCCCTGTGG	ATTGTAATGCCCTCTCCGTGTGG	...**.......*....*..	4	0.114018	0.0212121	chr3	169240924	169240946	+	intron:MECOM
ATTAAAATGCCCCCTCCCTGTGG	ACTAAACTGCCCCCACGCTGTGG	.*....*.......*.*...	4	0.111581	0.0127709	chr22	46880688	46880710	-	intron:TBC1D22A
ATTAAAATGCCCCCTCCCTGTGG	ATTACAATGACGCCTTCCTGGGG	....*....*.*...*....	4	0.111509	0.0592593	chr19	31063210	31063232	-	intergenic:CTC-400I9.3-CTC-439O9.3
ATTAAAATGCCCCCTCCCTGTGG	GTTTAAATGCCACTTCCCTGAGG	*..*.......*.*......	4	0.110194	0.333333	chr15	42285220	42285242	-	intron:GANC
ATTAAAATGCCCCCTCCCTGTGG	ATCAAATTCCCCCCTTCCTGAGG	..*...*.*......*....	4	0.106383	0.0310651	chrX	39083305	39083327	-	intergenic:RNU6-591P-RP11-265P11.1
ATTAAAATGCCCCCTCCCTGTGG	GTTCAAATGCCCCCTGTCTGGGG	*..*...........**...	4	0.104848	0.0253394	chr16	81609661	81609683	-	intron:CMIP
ATTAAAATGCCCCCTCCCTGTGG	AGTGAAATGCCCCCTGGCTGTGG	.*.*...........**...	4	0.104848	0.00475113	chr2	219857836	219857858	+	intergenic:AC009502.4-AC008281.1
ATTAAAATGCCCCCTCCCTGTGG	GTTAAAATGCACCCACCCTCAGG	*.........*...*....*	4	0.103738	0.18609	chr19	301466	301488	+	intergenic:PPAP2C-MIER2/CTD-3113P16.5
ATTAAAATGCCCCCTCCCTGTGG	ATTCAAATGCCACCTCCCCTGGG	...*.......*......**	4	0.102326	0.0486815	chr10	33214197	33214219	-	intergenic:RP11-342D11.2/NRP1-NRP1
ATTAAAATGCCCCCTCCCTGTGG	CTTAAAATGTCCCATCCCTATGG	*........*...*.....*	4	0.09571	0.264706	chrX	79720304	79720326	+	intergenic:ITM2A-TBX22
ATTAAAATGCCCCCTCCCTGTGG	ATTAAAATGTGCCCTCTCAGTGG	.........**.....*.*.	4	0.088691	0.0313725	chrY	14474354	14474376	+	intergenic:AC010723.1-NLGN4Y
ATTAAAATGCCCCCTCCCTGTGG	ATTTATTTGCCCCTTCCCTGTGG	...*.**......*......	4	0.0880882	0.145833	chr1	91456576	91456598	+	intergenic:HFM1-CDC7
ATTAAAATGCCCCCTCCCTGTGG	ATTAGAATGTCCACTTCCTGAGG	....*....*..*..*....	4	0.0877111	0.0801949	chr14	89059653	89059675	+	intergenic:TTC8-FOXN3/RP11-681H18.2
ATTAAAATGCCCCCTCCCTGTGG	ATAAGAATGCCCCCACCATGAGG	..*.*.........*..*..	4	0.082005	0.160324	chr3	189891944	189891966	+	intron:TP63
ATTAAAATGCCCCCTCCCTGTGG	CTTAAAATGCCCCGTGCCTGTGG	*............*.*....	3	0.0807516	0	chr18	7458422	7458444	-	intergenic:SNORA48-PTPRM
ATTAAAATGCCCCCTCCCTGTGG	ATTAAAAAGTCCCTTCTCTGAGG	.......*.*...*..*...	4	0.0755896	0.257673	chr6	100510662	100510684	+	intron:ASCC3
ATTAAAATGCCCCCTCCCTGTGG	TTTAAGATGCCCCCTCGTTGAGG	*....*..........**..	4	0.0722844	0.0270108	chr20	44884872	44884894	-	intergenic:RIMS4-YWHAB
ATTAAAATGCCCCCTCCCTGTGG	ATTTAAATGCTCCCTCCATAGGG	...*......*......*.*	4	0.071822	0.0988435	chr12	82618638	82618660	-	intergenic:RP11-263K4.3-TMTC2
ATTAAAATGCCCCCTCCCTGTGG	ATGAAAATGCTCCCTCCATTGGG	..*.......*......*.*	4	0.0708165	0.0579882	chr22	22683663	22683685	-	intergenic:IGLV3-27-IGLV3-25
ATTAAAATGCCCCCTCCCTGTGG	ATTCAATTGCCCTCTTCCTGAGG	...*..*.....*..*....	4	0.0683387	0.0332579	chr16	24956441	24956463	-	intron:ARHGAP17
ATTAAAATGCCCCCTCCCTGTGG	AAAAAAATGCCCCCATCCTGCGG	.**...........**....	4	0.0683198	0.107666	chr4	316444	316466	+	intergenic:ZNF732-ZNF141
ATTAAAATGCCCCCTCCCTGTGG	CTTAAAATGCCTCCTCCATCAGG	*..........*.....*.*	4	0.0672562	0.106509	chr3	11605568	11605590	+	intergenic:VGLL4-RP11-169K17.4
ATTAAAATGCCCCCTCCCTGTGG	ACTAAAATGCACACTCCATGAGG	.*........*.*....*..	4	0.0666549	0.133136	chr13	20730175	20730197	+	intron:N6AMT2
ATTAAAATGCCCCCTCCCTGTGG	ATTTAAATGCTCCCTCTGTGGGG	...*......*.....**..	4	0.062953	0.0121834	chr2	35759526	35759548	+	intergenic:RNU6-1117P-RP11-490M8.1
ATTAAAATGCCCCCTCCCTGTGG	ACTAAAATGCCAGCTCCATGAGG	.*.........**....*..	4	0.0590887	0.044955	chr6	111983754	111983776	-	intergenic:AL158035.1-WISP3
ATTAAAATGCCCCCTCCCTGTGG	ATCAATATGCCCCATCCCTCTGG	..*..*.......*.....*	4	0.058685	0.0459184	chr9	107226654	107226676	+	intergenic:RP11-196I18.4-RAD23B
ATTAAAATGCCCCCTCCCTGTGG	ATTAGAATGCCAGCTCCATGAGG	....*......**....*..	4	0.0560969	0.0377622	chr22	38210500	38210522	-	intron:MAFF
ATTAAAATGCCCCCTCCCTGTGG	ATTAAAATGCTGGCTCTCTGAGG	..........***...*...	4	0.0555321	0.00870241	chrX	23302290	23302312	+	intergenic:AC004673.1-PTCHD1
ATTAAAATGCCCCCTCCCTGTGG	ATAAAAATGTCCCAGCCCTGAGG	..*......*...**.....	4	0.0545085	0.0117647	chr12	106113067	106113089	-	intron:NUAK1
ATTAAAATGCCCCCTCCCTGTGG	TTTAAAAAGCCCCCTTCTTGGGG	*......*.......*.*..	4	0.0533773	0.158242	chr14	98091814	98091836	-	intergenic:RP11-61O1.1-RP11-61O1.2
ATTAAAATGCCCCCTCCCTGTGG	AATAAAATGCCTCTTCCCTATGG	.*.........*.*.....*	4	0.0511285	0.31324	chr2	21791868	21791890	+	intergenic:AC018742.1-RN7SL117P
ATTAAAATGCCCCCTCCCTGTGG	ATGAAAATCCCCAATCCCTGGGG	..*.....*...**......	4	0.0497017	0.0362426	chr3	123474189	123474211	+	intergenic:ADCY5-PTPLB
ATTAAAATGCCCCCTCCCTGTGG	ATTCAAATGCCACCTAACTGAGG	...*.......*...**...	4	0.0489735	0.117647	chr4	76766793	76766815	+	intron:SHROOM3
ATTAAAATGCCCCCTCCCTGTGG	ATAAAAATGCTCCCTACCAGAGG	..*.......*....*..*.	4	0.0469441	0.0627943	chr14	94960962	94960984	+	intron:RP11-991C1.1
ATTAAAATGCCCCCTCCCTGTGG	ATTAAAATGTCAGCTCCATGAGG	.........*.**....*..	4	0.0469144	0.0493624	chr15	61974857	61974879	+	intron:VPS13C
ATTAAAATGCCCCCTCCCTGTGG	ATTAGAATGCCCTCTTCCTCAGG	....*.......*..*...*	4	0.0439489	0.0664615	chr22	24201091	24201113	+	intergenic:SUSD2-GGT5
ATTAAAATGCCCCCTCCCTGTGG	ATTTAAATGCCCTCTCTTTGCGG	...*........*...**..	4	0.0438969	0.133636	chr7	33858904	33858926	-	intergenic:RP11-89N17.4-RP11-89N17.3
ATTAAAATGCCCCCTCCCTGTGG	AGTAAAATGCCATATCCCTGGGG	.*.........***......	4	0.0426451	0.147	chr20	1948835	1948857	-	intron:RP4-684O24.5
ATTAAAATGCCCCCTCCCTGTGG	CTTAAAATGCCAGGTCCCTGTGG	*..........***......	4	0.0426451	0	chr15	33757643	33757665	+	intron:RYR3
ATTAAAATGCCCCCTCCCTGTGG	ATAAAAATGACCCATCCTTGAGG	..*......*...*...*..	4	0.0419905	0.139286	chr7	44434059	44434081	+	intron:NUDCD3
ATTAAAATGCCCCCTCCCTGTGG	CTTAAACTGCCCCTGCCCTGGGG	*.....*......**.....	4	0.0409966	0.01375	chr22	50435821	50435843	-	intron:PPP6R2
ATTAAAATGCCCCCTCCCTGTGG	TTTAAAATGCCCTTTCCCTCTGG	*...........**.....*	4	0.0402169	0.22	chr8	104148957	104148979	-	intron:RIMS2
ATTAAAATGCCCCCTCCCTGTGG	CTCAAAATGCCCCTTTCCTGAGG	*.*..........*.*....	4	0.0400096	0.0828885	chr15	64904000	64904022	-	intergenic:PLEKHO2-ANKDD1A
ATTAAAATGCCCCCTCCCTGTGG	ATTTAACTGCCCCTGCCCTGGGG	...*..*......**.....	4	0.0390209	0.0102083	chr8	6746615	6746637	+	intergenic:MIR4659B-AGPAT5
ATTAAAATGCCCCCTCCCTGTGG	ATAAAAATGCCCACTAACTGAGG	..*.........*..**...	4	0.0379825	0.128205	chr2	163399506	163399528	+	intergenic:RNU6-627P-FIGN
ATTAAAATGCCCCCTCCCTGTGG	ATTAACATCCCACTTCCCTGGGG	.....*..*..*.*......	4	0.0369881	0.128205	chr20	17717839	17717861	+	intron:BANF2
ATTAAAATGCCCCCTCCCTGTGG	ATAAAAATGCCCCCCCCTTATGG	..*...........*..*.*	4	0.0341961	0.117405	chr7	39485703	39485725	-	intergenic:POU6F2-AC011290.4
ATTAAAATGCCCCCTCCCTGTGG	ATGAAAATGCCCACCCCTTGTGG	..*.........*.*..*..	4	0.0317359	0.0337163	chr20	53287377	53287399	-	intergenic:RP4-678D15.1-RP4-669H2.1
ATTAAAATGCCCCCTCCCTGTGG	ATTAAAATGCAAACTCCATGAGG	..........***....*..	4	0.0282709	0.110947	chr3	34778044	34778066	-	intergenic:AC018359.1-RNU6-243P
ATTAAAATGCCCCCTCCCTGTGG	ATTAAAATGCAGACTCCTTGAGG	..........***....*..	4	0.0282709	0.0824176	chr17	5931462	5931484	+	intergenic:NLRP1-WSCD1
ATTAAAATGCCCCCTCCCTGTGG	ATTAAAATGCCCTGTCCATGAGG	............**...*..	3	0.0274249	0	chr18	65316878	65316900	+	intergenic:AC007631.1-RP11-453M23.1
ATTAAAATGCCCCCTCCCTGTGG	ATTAAGAAGCCCCTTCCTTGAGG	.....*.*.....*...*..	4	0.0265585	0.269388	chr2	19696306	19696328	-	intergenic:AC010096.2-AC019055.1
ATTAAAATGCCCCCTCCCTGTGG	ATGAAAATGCCTCCTTCATGGGG	..*........*...*.*..	4	0.025894	0.0446063	chr3	8275672	8275694	-	intergenic:LMCD1-AS1-RNU4ATAC17P
ATTAAAATGCCCCCTCCCTGTGG	ATTAAAATGTCCCCAACCTCAGG	.........*....**...*	4	0.0253288	0.233525	chr7	16989821	16989843	+	intergenic:AGR3-Metazoa_SRP
ATTAAAATGCCCCCTCCCTGTGG	ATTAAAATGCAACATCCCTAAGG	..........**.*.....*	4	0.0242737	0.175781	chr11	61949267	61949289	+	intergenic:RNU6-1243P-BEST1
ATTAAAATGCCCCCTCCCTGTGG	ATTAAAATGCCCCTTTGCTGAGG	.............*.**...	3	0.02289	0.013273	chr18	39063697	39063719	+	intergenic:RNU6-706P-RP11-244M2.1
ATTAAAATGCCCCCTCCCTGTGG	ATTCAAATGCCTCATCCATGAGG	...*.......*.*...*..	4	0.021598	0.0358162	chr9	84558819	84558841	-	intergenic:SLC28A3-NTRK2
ATTAAAATGCCCCCTCCCTGTGG	ATTAAAATGCCTGCTCCTTTGGG	...........**....*.*	4	0.0212414	0.033042	chr2	38776617	38776639	-	intron:GEMIN6
ATTAAAATGCCCCCTCCCTGTGG	TTTAAAATGCCCCATCCTTATGG	*............*...*.*	4	0.0203682	0.210938	chr2	47230479	47230501	-	intron:AC106869.2
ATTAAAATGCCCCCTCCCTGTGG	ATTTAAATGCCCTCTACTTGGGG	...*........*..*.*..	4	0.0196111	0.286364	chr3	58691795	58691817	-	intergenic:FAM3D-C3orf67
ATTAAAATGCCCCCTCCCTGTGG	ATTAAATTGCCCCCATGCTGGGG	......*.......***...	4	0.017342	0.00458442	chr5	15047642	15047664	-	intergenic:AC016575.1-U8
ATTAAAATGCCCCCTCCCTGTGG	ATTAAAATGCCACCTCCTCCAGG	...........*.....***	4	0.0172895	0.0542877	chr19	6501050	6501072	+	intron:TUBB4A
ATTAAAATGCCCCCTCCCTGTGG	ATTAAAATGCCTTCTTGCTGTGG	...........**..**...	4	0.0164535	0.00682214	chr1	184561183	184561205	-	intron:C1orf21
ATTAAAATGCCCCCTCCCTGTGG	ATTAAAATGCCAGCTCCAGGAGG	...........**....**.	4	0.0160456	0.0131119	chr5	176602385	176602407	+	intergenic:CDHR2/GPRIN1-GPRIN1
ATTAAAATGCCCCCTCCCTGTGG	TTTAAAATGCCCCTTAACTGTGG	*............*.**...	4	0.0156224	0.342222	chr4	188228028	188228050	-	intergenic:AC138781.1-LINC01060
ATTAAAATGCCCCCTCCCTGTGG	ATTAAAATTCCCCCCTGCTGAGG	........*.....***...	4	0.0148006	0.00263266	chr2	237245644	237245666	+	intergenic:AC107079.1-AC112715.2
ATTAAAATGCCCCCTCCCTGTGG	ATTAGAATGCCCTTTGCCTGAGG	....*.......**.*....	4	0.01419	0.0568615	chr13	39483540	39483562	-	intron:LHFP
ATTAAAATGCCCCCTCCCTGTGG	ATTAAAATGCTACCTTCATGAGG	..........**...*.*..	4	0.0125648	0.0364133	chr16	47786225	47786247	+	intergenic:PHKB-AC140542.2
ATTAAAATGCCCCCTCCCTGTGG	ATTAAAATCCTCCTTTCCTGAGG	........*.*..*.*....	4	0.0118621	0.0373843	chr2	125887008	125887030	+	intergenic:AC097499.1-AC114813.1
ATTAAAATGCCCCCTCCCTGTGG	ATTAAAATGCCACCCCCTAGAGG	...........*..*..**.	4	0.0111117	0.0357805	chr13	107359696	107359718	-	intergenic:SNORD31-RP11-381O6.1
ATTAAAATGCCCCCTCCCTGTGG	ATTAAAATGCAACTTTCCTGGGG	..........**.*.*....	4	0.00913198	0.120879	chr1	48068026	48068048	+	intergenic:RP4-683M8.2-RP11-193P11.3
ATTAAAATGCCCCCTCCCTGTGG	ATTAAAATCCCCCTTTGCTGAGG	........*....*.**...	4	0.0082287	0.007147	chr11	106115878	106115900	-	intron:RP11-677I18.4
ATTAAAATGCCCCCTCCCTGTGG	ATAAAAATGCCCCGTTCTTGAGG	..*..........*.*.*..	4	0.00784188	0	chr5	127925448	127925470	-	intron:LINC01183
ATTAAAATGCCCCCTCCCTGTGG	ATTAAAATGCCCACTACGTAGGG	............*..*.*.*	4	0.00742585	0.0480769	chr6	28924981	28925003	+	intergenic:TRIM27-LINC01556
ATTAAAATGCCCCCTCCCTGTGG	ATTAAAATACCCCATGCCAGAGG	........*....*.*..*.	4	0.00705703	0.00989011	chr1	44523887	44523909	-	intergenic:RNF220-MIR5584
ATTAAAATGCCCCCTCCCTGTGG	ATTAAAATGCCCCAGCACAGTGG	.............**.*.*.	4	0.00631953	0.00233333	chr19	58024426	58024448	+	intergenic:CTD-2368P22.1-ZSCAN1
ATTAAAATGCCCCCTCCCTGTGG	ATTAAAATGCTCCGGACCTGAGG	..........*..***....	4	0.00497433	0	chr6	143906151	143906173	-	intron:ZC2HC1B/RP3-468K18.7
ATTAAAATGCCCCCTCCCTGTGG	ATTAAAATGCCCCACCCATTGGG	.............**..*.*	4	0.00445479	0.035979	chr6	49636959	49636981	+	intergenic:RHAG-CRISP2
